# Supplementary material for: Data of protein-RNA binding sites
Source: Data Brief. 2016 Dec 29;10:561–3. doi: 10.1016/j.dib.2016.12.041 (PMC5219607; doi:10.1016/j.dib.2016.12.041)
Supplement: Supplementary file 3 — Supplementary material [file mmc3.xml]

<?xml version="1.0" encoding="utf-8"?><BindPartners xmlns:xsi="http://www.w3.org/2001/XMLSchema-instance" xmlns:xsd="http://www.w3.org/2001/XMLSchema" Count="155"> <partner>  <BindPartner pdbid="2DRB" ID="B" residue_index="0" pattern_count="0" isCommon="false">   <rnaSeq>GGCCCGGGGCGGUUCGAUUCCGCCCUGGGCCACCA</rnaSeq>   <rnaBnd>++----------++++----+++-------+++++</rnaBnd>   <ratio>0</ratio>  </BindPartner>  <BindPartner pdbid="1O0B" ID="B" residue_index="0" pattern_count="0" isCommon="false">   <rnaSeq>UGGGGUAUCGCCAAGCGGUAAGGCACCGGAUUCUGAUUCCGGCAUUCCGAGGUUCGAAUCCUCGUACCCCAGCCA</rnaSeq>   <rnaBnd>-++++-++-+++++++-----+++--------+++-+------------------------------+-++++++</rnaBnd>   <ratio>0</ratio>  </BindPartner>  <BindPartner pdbid="1AQ3" ID="R" residue_index="0" pattern_count="0" isCommon="false">   <rnaSeq>ACAUGAGGAUUACCCAUGU</rnaSeq>   <rnaBnd>--+-++-+++++-------</rnaBnd>   <ratio>0</ratio>  </BindPartner>  <BindPartner pdbid="1SJ3" ID="R" residue_index="0" pattern_count="0" isCommon="false">   <rnaSeq>GAUGGCCGGCAUGGUCCCAGCCUCCUCGCUGGCGCCGGCUGGGCAACACCAUUGCACUCCGGUGGUGAAUGGGACU</rnaSeq>   <rnaBnd>----------------------------------------------+----++++++---+---------------</rnaBnd>   <ratio>0</ratio>  </BindPartner>  <BindPartner pdbid="1DUL" ID="B" residue_index="0" pattern_count="0" isCommon="false">   <rnaSeq>GGCUCUGUUUACCAGGUCAGGUCCGAAAGGAAGCAGCCAAGGCAGAGCC</rnaSeq>   <rnaBnd>---------+++------++++-----------++--------------</rnaBnd>   <ratio>0</ratio>  </BindPartner>  <BindPartner pdbid="4K50" ID="B" residue_index="0" pattern_count="0" isCommon="false">   <rnaSeq>AGGAGAUGAAAGUCUCCAGGUCUCUCGUCCGGAAA</rnaSeq>   <rnaBnd>++--------------+++++++-+++--------</rnaBnd>   <ratio>0</ratio>  </BindPartner>  <BindPartner pdbid="3IRW" ID="R" residue_index="0" pattern_count="0" isCommon="false">   <rnaSeq>GGUCACGCACAGGGCAAACCAUUCGAAAGAGUGGGACGCAAAGCCUCCGGCCUAAACCAUUGCACUCCGGUAGGUAGCGGGGUUACCGAUGG</rnaSeq>   <rnaBnd>------------------------------------------------------++--+++++++---+-----------------------</rnaBnd>   <ratio>0</ratio>  </BindPartner>  <BindPartner pdbid="1G59" ID="B" residue_index="0" pattern_count="0" isCommon="false">   <rnaSeq>GGCCCCAUCGUCUAGCGGUUAGGACGCGGCCCUCUCAAGGCCGAAACGGGGGUUCGAUUCCCCCUGGGGUCACCA</rnaSeq>   <rnaBnd>--+-+------++++--------+---------++++++----------------------------+++--+++</rnaBnd>   <ratio>0</ratio>  </BindPartner>  <BindPartner pdbid="2GIC" ID="R" residue_index="0" pattern_count="0" isCommon="false">   <rnaSeq>UUUUUUUUUUUUUUUUUUUUUUUUUUUUUUUUUUUUUUUUUUUUU</rnaSeq>   <rnaBnd>-++++++++++++++-+-++++++++-++++++-++-+++++-++</rnaBnd>   <ratio>0</ratio>  </BindPartner>  <BindPartner pdbid="3HJW" ID="D" residue_index="0" pattern_count="0" isCommon="false">   <rnaSeq>GGGCCACGGAAACCGCGCGCGGUGAUCAAUGAGCCGCGUUCGCUCCCGUGGCCCACAA</rnaSeq>   <rnaBnd>--+++---------+-+----++++---+++-------+++++++------+-+++++</rnaBnd>   <ratio>0</ratio>  </BindPartner>  <BindPartner pdbid="3OUY" ID="C" residue_index="0" pattern_count="0" isCommon="false">   <rnaSeq>GGAAGUAGAUGGUUCAAGUCCAUUUACUUCCACCA</rnaSeq>   <rnaBnd>+++-----------+-----++--------+++++</rnaBnd>   <ratio>0</ratio>  </BindPartner>  <BindPartner pdbid="3R9X" ID="C" residue_index="0" pattern_count="0" isCommon="false">   <rnaSeq>CAACCGUAGGGGAACCUGCGGUUGGAUCACCUCCU</rnaSeq>   <rnaBnd>+------------------+---++++++++++--</rnaBnd>   <ratio>0</ratio>  </BindPartner>  <BindPartner pdbid="4AL5" ID="B" residue_index="0" pattern_count="0" isCommon="false">   <rnaSeq>UUCACUGCCGUAUAGGCAGC</rnaSeq>   <rnaBnd>--+++++++++++---++++</rnaBnd>   <ratio>0</ratio>  </BindPartner>  <BindPartner pdbid="3OL7" ID="C" residue_index="0" pattern_count="0" isCommon="false">   <rnaSeq>GCCCGGACGAGAGAC</rnaSeq>   <rnaBnd>-------++++++++</rnaBnd>   <ratio>0</ratio>  </BindPartner>  <BindPartner pdbid="2JLW" ID="C" residue_index="0" pattern_count="0" isCommon="false">   <rnaSeq>UAGACUAACAACU</rnaSeq>   <rnaBnd>+++++--------</rnaBnd>   <ratio>0</ratio>  </BindPartner>  <BindPartner pdbid="3ZGZ" ID="B" residue_index="0" pattern_count="0" isCommon="false">   <rnaSeq>GGCCCGGAUGGUGGAAUCGGUAGACACAAGGGAUUUAAAAUCCCUCGGCGUUCGCGCUGUGCGGGUUCAAGUCCCGCUCCGGGCACCA</rnaSeq>   <rnaBnd>-+-+--------+++++--++--+-+++--------------------+------------------+-------------+++++++</rnaBnd>   <ratio>0</ratio>  </BindPartner>  <BindPartner pdbid="2PXF" ID="B" residue_index="0" pattern_count="0" isCommon="false">   <rnaSeq>GGGGGUGUUUACCAGGUCAGGUCCGAAAGGAAGCAGCCAAGGCACUUCC</rnaSeq>   <rnaBnd>---------++-------+++------------++--------------</rnaBnd>   <ratio>0</ratio>  </BindPartner>  <BindPartner pdbid="2NUE" ID="C" residue_index="0" pattern_count="0" isCommon="false">   <rnaSeq>GGGACAAGCGCAAGGUCAUUCGCAAGAGUGGCCUUGCGCUUGUCCC</rnaSeq>   <rnaBnd>-----+++--------+-----------++++++-------+----</rnaBnd>   <ratio>0</ratio>  </BindPartner>  <BindPartner pdbid="3PTX" ID="R" residue_index="0" pattern_count="0" isCommon="false">   <rnaSeq>AAAAAAAAAAAAAAAAAAAAAAAAAAAAAAAAAAAAAAAAAAAAA</rnaSeq>   <rnaBnd>---+++-+----+++-+---++++-+---++++-+---++++-+-</rnaBnd>   <ratio>0</ratio>  </BindPartner>  <BindPartner pdbid="1JBR" ID="D" residue_index="0" pattern_count="0" isCommon="false">   <rnaSeq>GCGCUCCUCAGUACGAGAGGAACCGGAGCGC</rnaSeq>   <rnaBnd>----------++---+-++------------</rnaBnd>   <ratio>0</ratio>  </BindPartner>  <BindPartner pdbid="3HJW" ID="E" residue_index="0" pattern_count="0" isCommon="false">   <rnaSeq>GAGCGUGCGGUUU</rnaSeq>   <rnaBnd>--+++-++-----</rnaBnd>   <ratio>0</ratio>  </BindPartner>  <BindPartner pdbid="1M5K" ID="E" residue_index="0" pattern_count="0" isCommon="false">   <rnaSeq>GGAGAGAGAAGUCAACCAGAGAAACACACCAACCCAUUGCACUCCGGGUUGGUGGUAUAUUACCUGGUACGGGGGAAACUUCGUGGUGGCCG</rnaSeq>   <rnaBnd>-----------------------------------+++++++---+----------------------------------------------</rnaBnd>   <ratio>0</ratio>  </BindPartner>  <BindPartner pdbid="1TTT" ID="D" residue_index="0" pattern_count="0" isCommon="false">   <rnaSeq>GCGGAUUUAGCUCAGUUGGGAGAGCGCCAGACUGAAGAUCUGGAGGUCCUGUGUUCGAUCCACAGAAUUCGCACCA</rnaSeq>   <rnaBnd>++------------------------------------------------+++---------+++-+-----++++</rnaBnd>   <ratio>0</ratio>  </BindPartner>  <BindPartner pdbid="2ZM5" ID="C" residue_index="0" pattern_count="0" isCommon="false">   <rnaSeq>GCCCGGAUAGCUCAGUCGGUAGAGCAGGGGAUUGAAAAUCCCCGUGUCCUUGGUUCGAUUCCGAGUCCGGGCACCA</rnaSeq>   <rnaBnd>-------------------------++++++++++++++-+---------------------------+++++---</rnaBnd>   <ratio>0</ratio>  </BindPartner>  <BindPartner pdbid="1ZSE" ID="R" residue_index="0" pattern_count="0" isCommon="false">   <rnaSeq>AUGCAUGUCUAAGACAGCAU</rnaSeq>   <rnaBnd>------++++++--------</rnaBnd>   <ratio>0</ratio>  </BindPartner>  <BindPartner pdbid="4K4W" ID="C" residue_index="0" pattern_count="0" isCommon="false">   <rnaSeq>UGUUCGACGAGAGAGACC</rnaSeq>   <rnaBnd>----------+++-++++</rnaBnd>   <ratio>0</ratio>  </BindPartner>  <BindPartner pdbid="1TFW" ID="H" residue_index="0" pattern_count="0" isCommon="false">   <rnaSeq>GCGGAUCCGCACC</rnaSeq>   <rnaBnd>+++++++--++++</rnaBnd>   <ratio>0</ratio>  </BindPartner>  <BindPartner pdbid="1B7F" ID="P" residue_index="0" pattern_count="0" isCommon="false">   <rnaSeq>GUUGUUUUUUUU</rnaSeq>   <rnaBnd>--++++++++++</rnaBnd>   <ratio>0</ratio>  </BindPartner>  <BindPartner pdbid="3ADB" ID="C" residue_index="0" pattern_count="0" isCommon="false">   <rnaSeq>GGCCGCCGCCACCGGGGUGGUCCCCGGGCCGGACUUCAGAUCCGGCGCGCCCCGAGUGGGGCGCGGGGUUCAAUUCCCCGCGGCGGCCGCCA</rnaSeq>   <rnaBnd>++-----------------++-+++-----------------++--------------------------++-+------+--+++++++++</rnaBnd>   <ratio>0</ratio>  </BindPartner>  <BindPartner pdbid="3U4M" ID="B" residue_index="0" pattern_count="0" isCommon="false">   <rnaSeq>GGGAUGCGUAGGAUAGGUGGGAGCCUGUGAACCCCCGCCUCCGGGUGGGGGGGAGGCGCCGGUGAAAUACCACCCUUCCC</rnaSeq>   <rnaBnd>---------------+++++++-+++++-------------------------------------+---+++++------</rnaBnd>   <ratio>0</ratio>  </BindPartner>  <BindPartner pdbid="1ASY" ID="R" residue_index="0" pattern_count="0" isCommon="false">   <rnaSeq>UCCGUGAUAGUUUAAUGGUCAGAAUGGGCGCUUGUCGCGUGCCAGAUCGGGGUUCAAUUCCCCGUCGCGGAGCCA</rnaSeq>   <rnaBnd>+----------+--------------+--+--++++-+--------------------------------+++++</rnaBnd>   <ratio>0</ratio>  </BindPartner>  <BindPartner pdbid="1FFY" ID="T" residue_index="0" pattern_count="0" isCommon="false">   <rnaSeq>GGGCUUGUAGCUCAGGUGGUUAGAGCGCACCCCUGAUAAGGGUGAGGUCGGUGGUUCAAGUCCACUCAGGCCCAC</rnaSeq>   <rnaBnd>--+++----+++++---------+++-------+++--++++--------------------------+++++++</rnaBnd>   <ratio>0</ratio>  </BindPartner>  <BindPartner pdbid="2VPL" ID="D" residue_index="0" pattern_count="0" isCommon="false">   <rnaSeq>GGAGUGAAGGAGGCUCGCGAACUCGCGAAGCCGAGAAACUUCACUCCC</rnaSeq>   <rnaBnd>-----+++++--+++-------+---------------+++++-----</rnaBnd>   <ratio>0</ratio>  </BindPartner>  <BindPartner pdbid="3NMU" ID="D" residue_index="0" pattern_count="0" isCommon="false">   <rnaSeq>GCCGUUGAAGCUCUGACCGAAAGGCGUGAUGAGC</rnaSeq>   <rnaBnd>-----------+++++-+------++++++++++</rnaBnd>   <ratio>0</ratio>  </BindPartner>  <BindPartner pdbid="1WSU" ID="E" residue_index="0" pattern_count="0" isCommon="false">   <rnaSeq>GGCGUUGCCGGUCUGGCAACGCC</rnaSeq>   <rnaBnd>------++++++-----------</rnaBnd>   <ratio>0</ratio>  </BindPartner>  <BindPartner pdbid="2F8S" ID="C" residue_index="0" pattern_count="0" isCommon="false">   <rnaSeq>AGACAGCAUAUAUGCUGUCUUU</rnaSeq>   <rnaBnd>-------------------+++</rnaBnd>   <ratio>0</ratio>  </BindPartner>  <BindPartner pdbid="2Y8W" ID="B" residue_index="0" pattern_count="0" isCommon="false">   <rnaSeq>UCCCCACGCGUGUGGGGAUG</rnaSeq>   <rnaBnd>++++------++++++++++</rnaBnd>   <ratio>0</ratio>  </BindPartner>  <BindPartner pdbid="3R2C" ID="R" residue_index="0" pattern_count="0" isCommon="false">   <rnaSeq>GGCUCCUUGGCA</rnaSeq>   <rnaBnd>+++++-+++---</rnaBnd>   <ratio>0</ratio>  </BindPartner>  <BindPartner pdbid="1L9A" ID="B" residue_index="0" pattern_count="0" isCommon="false">   <rnaSeq>GACACUAAGUUCGGCAUCAAUAUGGUGACCUCCCGGGAGCGGGGGACCACCAGGUUGCCUAAGGAGGGGUGAACCGGCCCAGGUCGGAAACGGAGCAGGUCAAAACUCCCGUGCUGAUCAGUAGUGUC</rnaSeq>   <rnaBnd>-----------------------------++++-++-+++--------------------------------------------+++-----++----------------------------------</rnaBnd>   <ratio>0</ratio>  </BindPartner>  <BindPartner pdbid="3CUL" ID="C" residue_index="0" pattern_count="0" isCommon="false">   <rnaSeq>GGAUGGCGAAAGCCAUUUCCGCAGGCCCCAUUGCACUCCGGGGUAUUGGCGUUAGGUGGUGGUACGAGGUUCGAAUCCUCGUACCGCAGCCA</rnaSeq>   <rnaBnd>-----------------------------+++++++--++----------------------------------------------------</rnaBnd>   <ratio>0</ratio>  </BindPartner>  <BindPartner pdbid="2FK6" ID="R" residue_index="0" pattern_count="0" isCommon="false">   <rnaSeq>GCUUCCAUAGCUCAGCAGGUAGAGCACUUCCAUGGUAAGGAAGAGGUCAGCGGUUCGAGCCCGCUUGGAAGCUUAAAUG</rnaSeq>   <rnaBnd>--+---------------+-----------------------------------++----+-----------+------</rnaBnd>   <ratio>0</ratio>  </BindPartner>  <BindPartner pdbid="2ZUE" ID="B" residue_index="0" pattern_count="0" isCommon="false">   <rnaSeq>GGACCGGUAGCCUAGCCAGGACAGGGCGGCGGCCUCCUAAGCCGCAGGUCCGGGGUUCAAAUCCCCGCCGGUCCGCCA</rnaSeq>   <rnaBnd>---+--+-----+------++--++++---------+++++++--------------+------------+++-++--</rnaBnd>   <ratio>0</ratio>  </BindPartner>  <BindPartner pdbid="1C0A" ID="B" residue_index="0" pattern_count="0" isCommon="false">   <rnaSeq>GGAGCGGUAGUUCAGUCGGUUAGAAUACCUGCCUGUCACGCAGGGGGUCGCGGGUUCGAGUCCCGUCCGUUCCGCCA</rnaSeq>   <rnaBnd>-----+---+-+-------------+-++---++-++-+----------------------------++++++++++</rnaBnd>   <ratio>0</ratio>  </BindPartner>  <BindPartner pdbid="1H4Q" ID="T" residue_index="0" pattern_count="0" isCommon="false">   <rnaSeq>CGGGGAGUAGCGCAGCCCGGUAGCGCACCUCGUUCGGGACGAGGGGGGCGCUGGUUCAGAUCCAGUCUCCCCGACCA</rnaSeq>   <rnaBnd>----------------------------++----+++++----+---------------------------------</rnaBnd>   <ratio>0</ratio>  </BindPartner>  <BindPartner pdbid="1GAX" ID="C" residue_index="0" pattern_count="0" isCommon="false">   <rnaSeq>GGGCGGCUAGCUCAGCGGAAGAGCGCUCGCCUCACACGCGAGAGGUCGUAGGUUCAAGUCCUACGCCGCCCACCA</rnaSeq>   <rnaBnd>----+-----++++---++++++--------+-++-++++--+-----------+-----------------+-+</rnaBnd>   <ratio>0</ratio>  </BindPartner>  <BindPartner pdbid="2CSX" ID="C" residue_index="0" pattern_count="0" isCommon="false">   <rnaSeq>GGCGGCGUAGCUCAGCUGGUCAGAGCGGGGAUCUCAUAAGUCCCAGGUCGGAGGUUCGAGUCCUCCCGCCGCCAC</rnaSeq>   <rnaBnd>----------------------------------+++-++++----------------------------+++--</rnaBnd>   <ratio>0</ratio>  </BindPartner>  <BindPartner pdbid="1B23" ID="R" residue_index="0" pattern_count="0" isCommon="false">   <rnaSeq>GGCGCGUUAACAAAGCGGUUAUGUAGCGGAUUGCAAAUCCGUCUAGUCCGGUUCGACUCCGGAACGCGCCUCCA</rnaSeq>   <rnaBnd>+-----------------------------------------------+++---------+++++-------++</rnaBnd>   <ratio>0</ratio>  </BindPartner>  <BindPartner pdbid="2HVY" ID="E" residue_index="0" pattern_count="0" isCommon="false">   <rnaSeq>GGGUCCGCCUUGAGUGCCCGGGUGAGAAGCAUGAUCCCGGGUAAUUAUGGCGGACCCACAGAAUU</rnaSeq>   <rnaBnd>--+++-----------+-+-+++++----++++-------++--+---------+++++++----</rnaBnd>   <ratio>0</ratio>  </BindPartner>  <BindPartner pdbid="2XDB" ID="G" residue_index="0" pattern_count="0" isCommon="false">   <rnaSeq>AUUCAGGUGAUUUGCUACCUUUAAGUGCAGCUAGAAAUUC</rnaSeq>   <rnaBnd>++-++---------++---++-------------------</rnaBnd>   <ratio>0</ratio>  </BindPartner>  <BindPartner pdbid="1ZHO" ID="B" residue_index="0" pattern_count="0" isCommon="false">   <rnaSeq>GGGAGUGAAGGAGGCUUCGGCCGCGAAACUUCACUCCC</rnaSeq>   <rnaBnd>-++---++-++-++++-------------++++-----</rnaBnd>   <ratio>0</ratio>  </BindPartner>  <BindPartner pdbid="4K4W" ID="B" residue_index="0" pattern_count="0" isCommon="false">   <rnaSeq>GGGAGAUGAAAGUCUCCAGGUCUCUCUCGUCGAAA</rnaSeq>   <rnaBnd>+++------------++++++--------------</rnaBnd>   <ratio>0</ratio>  </BindPartner>  <BindPartner pdbid="2OZB" ID="C" residue_index="0" pattern_count="0" isCommon="false">   <rnaSeq>AUCGUAGCCAAUGAGGUUUAUCCGAGGCGCGAU</rnaSeq>   <rnaBnd>---------++++-+--++++++++--------</rnaBnd>   <ratio>0</ratio>  </BindPartner>  <BindPartner pdbid="4L8R" ID="A" residue_index="0" pattern_count="0" isCommon="false">   <rnaSeq>CCAAAGGCUCUUUUCAGAGCCACCCA</rnaSeq>   <rnaBnd>--++++++++-++++++++++--+++</rnaBnd>   <ratio>0</ratio>  </BindPartner>  <BindPartner pdbid="2ANN" ID="B" residue_index="0" pattern_count="0" isCommon="false">   <rnaSeq>CGCGCGGAUCAGUCACCCAAGCGCG</rnaSeq>   <rnaBnd>----------+++++++--------</rnaBnd>   <ratio>0</ratio>  </BindPartner>  <BindPartner pdbid="1K8W" ID="B" residue_index="0" pattern_count="0" isCommon="false">   <rnaSeq>GGCAACGGUUCGAUCCCGUUGC</rnaSeq>   <rnaBnd>------+++-++++++++----</rnaBnd>   <ratio>0</ratio>  </BindPartner>  <BindPartner pdbid="1ZE2" ID="C" residue_index="0" pattern_count="0" isCommon="false">   <rnaSeq>GGCCACGGUUCGAAUCCGUGGC</rnaSeq>   <rnaBnd>------+++-++++++++----</rnaBnd>   <ratio>0</ratio>  </BindPartner>  <BindPartner pdbid="2AZ0" ID="C" residue_index="0" pattern_count="0" isCommon="false">   <rnaSeq>GCAUGGACGCGUCCAUGC</rnaSeq>   <rnaBnd>----+++-------+-+-</rnaBnd>   <ratio>0</ratio>  </BindPartner>  <BindPartner pdbid="5MSF" ID="R" residue_index="0" pattern_count="0" isCommon="false">   <rnaSeq>CCGGAGGAUCACCACGGG</rnaSeq>   <rnaBnd>-+-++-+++++-------</rnaBnd>   <ratio>0</ratio>  </BindPartner>  <BindPartner pdbid="3LRN" ID="C" residue_index="0" pattern_count="0" isCommon="false">   <rnaSeq>GGCGCGCGCGCGCC</rnaSeq>   <rnaBnd>-+-+-------+-+</rnaBnd>   <ratio>0</ratio>  </BindPartner>  <BindPartner pdbid="3O3I" ID="A" residue_index="0" pattern_count="0" isCommon="false">   <rnaSeq>GCGAAUAUUCGCUU</rnaSeq>   <rnaBnd>------------++</rnaBnd>   <ratio>0</ratio>  </BindPartner>  <BindPartner pdbid="3TMI" ID="B" residue_index="0" pattern_count="0" isCommon="false">   <rnaSeq>CGACGCUAGCGUCG</rnaSeq>   <rnaBnd>+--+++-+-+++++</rnaBnd>   <ratio>0</ratio>  </BindPartner>  <BindPartner pdbid="3NMU" ID="I" residue_index="0" pattern_count="0" isCommon="false">   <rnaSeq>GAGCUUCAACGGC</rnaSeq>   <rnaBnd>++-----------</rnaBnd>   <ratio>0</ratio>  </BindPartner>  <BindPartner pdbid="2ATW" ID="B" residue_index="0" pattern_count="0" isCommon="false">   <rnaSeq>AGAACUCAAUAG</rnaSeq>   <rnaBnd>+++++++++++-</rnaBnd>   <ratio>0</ratio>  </BindPartner>  <BindPartner pdbid="3AVU" ID="T" residue_index="0" pattern_count="0" isCommon="false">   <rnaSeq>AUCGUGGACCCA</rnaSeq>   <rnaBnd>---+++++----</rnaBnd>   <ratio>0</ratio>  </BindPartner>  <BindPartner pdbid="4GHA" ID="J" residue_index="0" pattern_count="0" isCommon="false">   <rnaSeq>CUAGACGUCUAG</rnaSeq>   <rnaBnd>++++++++++++</rnaBnd>   <ratio>0</ratio>  </BindPartner>  <BindPartner pdbid="2R8S" ID="R" residue_index="0" pattern_count="0" isCommon="false">   <rnaSeq>GGAAUUGCGGGAAAGGGGUCAACAGCCGUUCAGUACCAAGUCUCAGGGGAAACUUUGAGAUGGCCUUGCAAAGGGUAUGGUAAUAAGCUGACGGACAUGGUCCUAACACGCAGCCAAGUCCUAAGUCAACAGAUCUUCUGUUGAUAUGGAUGCAGUUCA</rnaSeq>   <rnaBnd>--------------------------++++++--------------------------------++-+--++++++-+++------------++++---------------------------------------------------------------</rnaBnd>   <ratio>0</ratio>  </BindPartner>  <BindPartner pdbid="3HHN" ID="C" residue_index="0" pattern_count="0" isCommon="false">   <rnaSeq>UCCAGUAGGAACACUAUACUACUGGAUAAUCAAAGACAAAUCUGCCCGAAGGGCUUGAGAACAUACCCAUUGCACUCCGGGUAUGCAGAGGUGGCAGCCUCCGGUGGGUUAAAACCCAACGUUCUCAACAAUAGUGA</rnaSeq>   <rnaBnd>---------------------------------------------------------------++---+++++++--++----------------------------------------------------------</rnaBnd>   <ratio>0</ratio>  </BindPartner>  <BindPartner pdbid="1SER" ID="T" residue_index="0" pattern_count="0" isCommon="false">   <rnaSeq>GGAGAGGUGCCCGAGUGGCUGAAGGGACACGACUGGAAAUCGUGUAGGGGGGCUUAAACCUCCCUCGCGGGUUCGAAUCCCGCCCUCUCCGCCA</rnaSeq>   <rnaBnd>-----------------+----------------------------++----------------------+--++--------++---------</rnaBnd>   <ratio>0</ratio>  </BindPartner>  <BindPartner pdbid="3HL2" ID="E" residue_index="0" pattern_count="0" isCommon="false">   <rnaSeq>GCCCGGAUGAUCCUCAGUGGUCUGGGGUGCAGGCUUCAAACCUGUAGCUGUCUAGCGACAGAGUGGUUCAAUUCCACCUUUCGGGCGCCA</rnaSeq>   <rnaBnd>+++----------------++----+------+-------+--+-------------------+----+-------++-------++---</rnaBnd>   <ratio>0</ratio>  </BindPartner>  <BindPartner pdbid="2ZZM" ID="B" residue_index="0" pattern_count="0" isCommon="false">   <rnaSeq>GCAGGGGUCGCCAAGCCUGGCCAAAGGCGCUGGGCCUAGGACCCAGUCCCGUAGGGGUUCCAGGGUUCAAAUCCCUGCCCCUGCACCA</rnaSeq>   <rnaBnd>----------++-------++----++----------+++++++-----------------------++-------------------</rnaBnd>   <ratio>0</ratio>  </BindPartner>  <BindPartner pdbid="2BTE" ID="B" residue_index="0" pattern_count="0" isCommon="false">   <rnaSeq>GCCGGGGUGGCGGAAUGGGUAGACGCGCAUGACUCAGGAUCAUGUGCGCAAGCGUGCGGGUUCAAGUCCCGCCCCCGGCACCA</rnaSeq>   <rnaBnd>-----------++-----++--+-+++------------+--+----+--------------+-------------+--++++</rnaBnd>   <ratio>0</ratio>  </BindPartner>  <BindPartner pdbid="3AM1" ID="B" residue_index="0" pattern_count="0" isCommon="false">   <rnaSeq>GGCGCGGGGUACCGGGCUUGGUAGCCCGGGGCUUCGGCCGAGGGCGAGAGCCCUCGGGGUUCGAUUCCCCCCCUGCGCCGC</rnaSeq>   <rnaBnd>++------------------++++----------------------------------------+----------++++++</rnaBnd>   <ratio>0</ratio>  </BindPartner>  <BindPartner pdbid="3AMT" ID="B" residue_index="0" pattern_count="0" isCommon="false">   <rnaSeq>GGGCCCGUAGCUUAGCCAGGUCAGAGCGCCCGGCUCAUAACCGGGCGGUCGAGGGUUCGAAUCCCUCCGGGCCCACCA</rnaSeq>   <rnaBnd>+-------------------------++----+-++++++++----------------------------+++++---</rnaBnd>   <ratio>0</ratio>  </BindPartner>  <BindPartner pdbid="2FMT" ID="C" residue_index="0" pattern_count="0" isCommon="false">   <rnaSeq>CGCGGGGUGGAGCAGCCUGGUAGCUCGUCGGGCUCAUAACCCGAAGAUCGUCGGUUCAAAUCCGGCCCCCGCAACCA</rnaSeq>   <rnaBnd>-+--+-----++++----------+--------------------------------------------+++++--+</rnaBnd>   <ratio>0</ratio>  </BindPartner>  <BindPartner pdbid="1QF6" ID="B" residue_index="0" pattern_count="0" isCommon="false">   <rnaSeq>GCCGAUAUAGCUCAGUUGGUAGAGCAGCGCAUUCGUAAUGCGAAGGUCGUAGGUUCGACUCCUAUUAUCGGCACCA</rnaSeq>   <rnaBnd>+-+----------------------------+++++------------+------------------+++++++++</rnaBnd>   <ratio>0</ratio>  </BindPartner>  <BindPartner pdbid="1VFG" ID="C" residue_index="0" pattern_count="0" isCommon="false">   <rnaSeq>GGCCAGGUAGCUCAGUUGGUAGAGCACUGGACUGAAAAUCCAGGUGUCGGCGGUUCGAUUCCGCCCCUGGCCACC</rnaSeq>   <rnaBnd>-+-----------------------------------------------------+----+-----------+++</rnaBnd>   <ratio>0</ratio>  </BindPartner>  <BindPartner pdbid="2ZZN" ID="C" residue_index="0" pattern_count="0" isCommon="false">   <rnaSeq>GCCGGGGUAGUCUAGGGGCUAGGCAGCGGACUGCAGAUCCGCCUUACGUGGGUUCAAAUCCCACCCCCGGCUCCA</rnaSeq>   <rnaBnd>----------++----+++--+--------++++++++++--------------++-------------------</rnaBnd>   <ratio>0</ratio>  </BindPartner>  <BindPartner pdbid="3AKZ" ID="F" residue_index="0" pattern_count="0" isCommon="false">   <rnaSeq>UGGGAGGUCGUCUAACGGUAGGACGGCGGACUCUGGAUCCGCUGGUGGAGGUUCGAGUCCUCCCCUCCCAGCCA</rnaSeq>   <rnaBnd>--++++++--+++---------+-+------+++++++-----------------------------++--+++</rnaBnd>   <ratio>0</ratio>  </BindPartner>  <BindPartner pdbid="3MOJ" ID="A" residue_index="0" pattern_count="0" isCommon="false">   <rnaSeq>GGCUCAUCACAUCCUGGGGCUGGAAACGGUCCCAAGGGUAUGGCUGUUCGCCAUUUAAAGUGGUACGCGAGCUA</rnaSeq>   <rnaBnd>----------------------------------------++---+++--------------+-----------</rnaBnd>   <ratio>0</ratio>  </BindPartner>  <BindPartner pdbid="3EPH" ID="E" residue_index="0" pattern_count="0" isCommon="false">   <rnaSeq>CUCGUAUGGCGCAGUGGUAGCGCAGCAGAUUGCAAAUCUGUUGGUCCUUAGUUCGAUCCUGAGUGCGAG</rnaSeq>   <rnaBnd>-------+---------+-+---++++++++++++++-++++-+-------------------------</rnaBnd>   <ratio>0</ratio>  </BindPartner>  <BindPartner pdbid="3EGZ" ID="B" residue_index="0" pattern_count="0" isCommon="false">   <rnaSeq>GAGGGAGAGGUGAAGAAUACGACCACCUAGGUACCAUUGCACUCCGGUACCUAAAACAUACCCUC</rnaSeq>   <rnaBnd>------------------------------+----++-++++---+-------------------</rnaBnd>   <ratio>0</ratio>  </BindPartner>  <BindPartner pdbid="3RW6" ID="H" residue_index="0" pattern_count="0" isCommon="false">   <rnaSeq>GGCACUAACCUAAGACAGGAGGGCCGGGAAACCUGCCUAAUCCAAUGACGGGUAAUAGUGUC</rnaSeq>   <rnaBnd>-----------+++++---------------+++----------------+--+--------</rnaBnd>   <ratio>0</ratio>  </BindPartner>  <BindPartner pdbid="1Y39" ID="C" residue_index="0" pattern_count="0" isCommon="false">   <rnaSeq>GCCAGGAUGUAUGCUUAGAAGCAGCAAUCAUUUAAAGAGUGCGUAAUAGCUCACUGGU</rnaSeq>   <rnaBnd>--------++-+++-----------++--+++-----+--------------------</rnaBnd>   <ratio>0</ratio>  </BindPartner>  <BindPartner pdbid="1GTN" ID="W" residue_index="0" pattern_count="0" isCommon="false">   <rnaSeq>GAGCCGAGCCGAGCCGAGCCGAGCCGAGCCGAGCCGAGCCGAGCCGAGCCGAGCCG</rnaSeq>   <rnaBnd>+++--+++--++++-+++--++++-++++-++++-++++-+++--+++--++++--</rnaBnd>   <ratio>0</ratio>  </BindPartner>  <BindPartner pdbid="1C9S" ID="W" residue_index="0" pattern_count="0" isCommon="false">   <rnaSeq>GAUGAGAUGAGAUGAGAUGAGAUGAGAUGAGAUGAGAUGAGAUGAGAUGAGAUGA</rnaSeq>   <rnaBnd>++-++++-++++++++++++++-++++-++++-++++-++++-++++-++++-++</rnaBnd>   <ratio>0</ratio>  </BindPartner>  <BindPartner pdbid="1GTF" ID="W" residue_index="0" pattern_count="0" isCommon="false">   <rnaSeq>GAGUUGAGUUGAGUUGAGUUGAGUUGAGUUGAGUUGAGUUGAGUUGAGUUGAGUU</rnaSeq>   <rnaBnd>++++-++++-++++-++++-++++-++++-++++-++++-++++-++++-++++-</rnaBnd>   <ratio>0</ratio>  </BindPartner>  <BindPartner pdbid="1S03" ID="A" residue_index="0" pattern_count="0" isCommon="false">   <rnaSeq>GGACGAUGGCGAAACUGCAUGAGGCAAUUCAUGCAAGUCCCUCGUCC</rnaSeq>   <rnaBnd>-----------++++------------+-+------+-++-------</rnaBnd>   <ratio>0</ratio>  </BindPartner>  <BindPartner pdbid="3IAB" ID="R" residue_index="0" pattern_count="0" isCommon="false">   <rnaSeq>GGACUCAGUAAUAUGCUUUGGAAACGAAGCUUACAAAAUGGAGUCC</rnaSeq>   <rnaBnd>+--+++--++--+++--------------+++++++-+-++-----</rnaBnd>   <ratio>0</ratio>  </BindPartner>  <BindPartner pdbid="4IFD" ID="R" residue_index="0" pattern_count="0" isCommon="false">   <rnaSeq>CCCCCGAGAGGGGGUUUUUUUUUUUUUUUUUUUUUUUUUUUUUUU</rnaSeq>   <rnaBnd>------------------------------------+---+++++</rnaBnd>   <ratio>0</ratio>  </BindPartner>  <BindPartner pdbid="2BH2" ID="C" residue_index="0" pattern_count="0" isCommon="false">   <rnaSeq>AGCGAAAUUCCUUGUCGGGUAAGUUCCGACCUGCACG</rnaSeq>   <rnaBnd>++++-++-+++---+-+--++++++-+----------</rnaBnd>   <ratio>0</ratio>  </BindPartner>  <BindPartner pdbid="3VJR" ID="B" residue_index="0" pattern_count="0" isCommon="false">   <rnaSeq>GGGGGCUAAGCGGUUCGAUCCCGCUUAGCUCCACCA</rnaSeq>   <rnaBnd>++++--------++-------++----+--------</rnaBnd>   <ratio>0</ratio>  </BindPartner>  <BindPartner pdbid="2JEA" ID="C" residue_index="0" pattern_count="0" isCommon="false">   <rnaSeq>CCCCCCCCGAAAGGGGGGGGAAAAAAAAAAAAAAA</rnaSeq>   <rnaBnd>---------------------+-----+-+-----</rnaBnd>   <ratio>0</ratio>  </BindPartner>  <BindPartner pdbid="4ATO" ID="G" residue_index="0" pattern_count="0" isCommon="false">   <rnaSeq>AAAUUGGUGUAACCUUACCGUAGUAGGUGCUAAA</rnaSeq>   <rnaBnd>++++++------------+---------------</rnaBnd>   <ratio>0</ratio>  </BindPartner>  <BindPartner pdbid="1XOK" ID="A" residue_index="0" pattern_count="0" isCommon="false">   <rnaSeq>AUGCUCAUGCAAAACUGCAUGAAUGCCCCU</rnaSeq>   <rnaBnd>-+++-+----------------++++----</rnaBnd>   <ratio>0</ratio>  </BindPartner>  <BindPartner pdbid="3SNP" ID="C" residue_index="0" pattern_count="0" isCommon="false">   <rnaSeq>GUUCUUGCUUCAACAGUGUUUGAACGGAAC</rnaSeq>   <rnaBnd>------++++----++++++----+++++-</rnaBnd>   <ratio>0</ratio>  </BindPartner>  <BindPartner pdbid="1OOA" ID="C" residue_index="0" pattern_count="0" isCommon="false">   <rnaSeq>CAUACUUGAAACUGUAAGGUUGGCGUAUG</rnaSeq>   <rnaBnd>-------+++++-+++++++++-++----</rnaBnd>   <ratio>0</ratio>  </BindPartner>  <BindPartner pdbid="3SN2" ID="B" residue_index="0" pattern_count="0" isCommon="false">   <rnaSeq>GAUUAUCGGAAGCAGUGCCUUCCAUAAUC</rnaSeq>   <rnaBnd>------++-----+++++-----------</rnaBnd>   <ratio>0</ratio>  </BindPartner>  <BindPartner pdbid="3SIU" ID="C" residue_index="0" pattern_count="0" isCommon="false">   <rnaSeq>CUGUCCAAUGAGCGCAUAGUGAGGGCAG</rnaSeq>   <rnaBnd>------++++-+++--+++++-------</rnaBnd>   <ratio>0</ratio>  </BindPartner>  <BindPartner pdbid="2RFK" ID="E" residue_index="0" pattern_count="0" isCommon="false">   <rnaSeq>GCGCUUCGCUCCCGGAGCCCACACUA</rnaSeq>   <rnaBnd>----+-++++------++++++++--</rnaBnd>   <ratio>0</ratio>  </BindPartner>  <BindPartner pdbid="1F8V" ID="R" residue_index="0" pattern_count="0" isCommon="false">   <rnaSeq>UUUUUUUUUUUUUAAAAUUUUUUUU</rnaSeq>   <rnaBnd>---++-------++-++--------</rnaBnd>   <ratio>0</ratio>  </BindPartner>  <BindPartner pdbid="2QUX" ID="C" residue_index="0" pattern_count="0" isCommon="false">   <rnaSeq>GGCACAGAAGAUAUGGCUUCGUGCC</rnaSeq>   <rnaBnd>----++--++++++++---------</rnaBnd>   <ratio>0</ratio>  </BindPartner>  <BindPartner pdbid="1A9N" ID="Q" residue_index="0" pattern_count="0" isCommon="false">   <rnaSeq>CCUGGUAUUGCAGUACCUCCAGGU</rnaSeq>   <rnaBnd>----++++++++++-+++------</rnaBnd>   <ratio>0</ratio>  </BindPartner>  <BindPartner pdbid="3AGV" ID="S" residue_index="0" pattern_count="0" isCommon="false">   <rnaSeq>GGAGGUGCUCCGAAAGGAACUCCA</rnaSeq>   <rnaBnd>---++-+-----------+-----</rnaBnd>   <ratio>0</ratio>  </BindPartner>  <BindPartner pdbid="3TS2" ID="U" residue_index="0" pattern_count="0" isCommon="false">   <rnaSeq>GGGGUCUAUGAUACCACCCCGGAG</rnaSeq>   <rnaBnd>-+---++++++++-+-----++++</rnaBnd>   <ratio>0</ratio>  </BindPartner>  <BindPartner pdbid="4ILL" ID="R" residue_index="0" pattern_count="0" isCommon="false">   <rnaSeq>GCUAAUCUACUAUAGAAUUGAAAG</rnaSeq>   <rnaBnd>--+++++--++++++++-+-----</rnaBnd>   <ratio>0</ratio>  </BindPartner>  <BindPartner pdbid="2PJP" ID="B" residue_index="0" pattern_count="0" isCommon="false">   <rnaSeq>GGCGGUUGCAGGUCUGCACCGCC</rnaSeq>   <rnaBnd>-----++++++++----------</rnaBnd>   <ratio>0</ratio>  </BindPartner>  <BindPartner pdbid="3TS0" ID="U" residue_index="0" pattern_count="0" isCommon="false">   <rnaSeq>GGGGUAGUGAUUUUACCCUGGAG</rnaSeq>   <rnaBnd>-+-+-+++++++++----+++++</rnaBnd>   <ratio>0</ratio>  </BindPartner>  <BindPartner pdbid="4K4S" ID="B" residue_index="0" pattern_count="0" isCommon="false">   <rnaSeq>AAGUCUCCAGGUCUCUCGCGAAA</rnaSeq>   <rnaBnd>--------++++++++-------</rnaBnd>   <ratio>0</ratio>  </BindPartner>  <BindPartner pdbid="3BOY" ID="D" residue_index="0" pattern_count="0" isCommon="false">   <rnaSeq>UUUAGUUUUUAGUUUUUAGUUU</rnaSeq>   <rnaBnd>+-+++-++-++++++-+++-++</rnaBnd>   <ratio>0</ratio>  </BindPartner>  <BindPartner pdbid="3DH3" ID="H" residue_index="0" pattern_count="0" isCommon="false">   <rnaSeq>AGAACGUCGUGAGACAGUUCGG</rnaSeq>   <rnaBnd>---++++++++---+++-+++-</rnaBnd>   <ratio>0</ratio>  </BindPartner>  <BindPartner pdbid="4ERD" ID="C" residue_index="0" pattern_count="0" isCommon="false">   <rnaSeq>GGUCGACAUCUUCGGAUGGACC</rnaSeq>   <rnaBnd>---++++-----++---++---</rnaBnd>   <ratio>0</ratio>  </BindPartner>  <BindPartner pdbid="4KRF" ID="R" residue_index="0" pattern_count="0" isCommon="false">   <rnaSeq>UGAGGUAGUAGGUUGUAUAGUU</rnaSeq>   <rnaBnd>++++++++++-----------+</rnaBnd>   <ratio>0</ratio>  </BindPartner>  <BindPartner pdbid="1R9F" ID="B" residue_index="0" pattern_count="0" isCommon="false">   <rnaSeq>CGUACGCGGAAUACUUCGAUU</rnaSeq>   <rnaBnd>++--------+++--------</rnaBnd>   <ratio>0</ratio>  </BindPartner>  <BindPartner pdbid="1RPU" ID="C" residue_index="0" pattern_count="0" isCommon="false">   <rnaSeq>CGUACGCGUCACGCGUACGUU</rnaSeq>   <rnaBnd>++-----+-+++++----+++</rnaBnd>   <ratio>0</ratio>  </BindPartner>  <BindPartner pdbid="1URN" ID="P" residue_index="0" pattern_count="0" isCommon="false">   <rnaSeq>AAUCCAUUGCACUCCGGAUUU</rnaSeq>   <rnaBnd>-+---+++++++--++-----</rnaBnd>   <ratio>0</ratio>  </BindPartner>  <BindPartner pdbid="2RFK" ID="D" residue_index="0" pattern_count="0" isCommon="false">   <rnaSeq>GGGCUCCGGAAACCGCGGCGC</rnaSeq>   <rnaBnd>--+-+--------------++</rnaBnd>   <ratio>0</ratio>  </BindPartner>  <BindPartner pdbid="3TRZ" ID="U" residue_index="0" pattern_count="0" isCommon="false">   <rnaSeq>GGGCAGGGAUUUUGCCCGGAG</rnaSeq>   <rnaBnd>----++++++++++--+++++</rnaBnd>   <ratio>0</ratio>  </BindPartner>  <BindPartner pdbid="1EC6" ID="D" residue_index="0" pattern_count="0" isCommon="false">   <rnaSeq>GAGGACCUAGAUCACCCCUC</rnaSeq>   <rnaBnd>-----+++++++++++----</rnaBnd>   <ratio>0</ratio>  </BindPartner>  <BindPartner pdbid="4AY2" ID="C" residue_index="0" pattern_count="0" isCommon="false">   <rnaSeq>GGCGCGGCUUCGGCCGCGCC</rnaSeq>   <rnaBnd>----++------+-+---++</rnaBnd>   <ratio>0</ratio>  </BindPartner>  <BindPartner pdbid="4F3T" ID="R" residue_index="0" pattern_count="0" isCommon="false">   <rnaSeq>UAAAGUGCUUAUAGUGCAGG</rnaSeq>   <rnaBnd>++++++++++-------+++</rnaBnd>   <ratio>0</ratio>  </BindPartner>  <BindPartner pdbid="4KRE" ID="R" residue_index="0" pattern_count="0" isCommon="false">   <rnaSeq>AAUAUUAAAAAAAAAAAAAA</rnaSeq>   <rnaBnd>+++++++++---------++</rnaBnd>   <ratio>0</ratio>  </BindPartner>  <BindPartner pdbid="7MSF" ID="R" residue_index="0" pattern_count="0" isCommon="false">   <rnaSeq>UCGCCAACAGGCGG</rnaSeq>   <rnaBnd>+---+++++-----</rnaBnd>   <ratio>0</ratio>  </BindPartner>  <BindPartner pdbid="2GJW" ID="E" residue_index="0" pattern_count="0" isCommon="false">   <rnaSeq>GCGACCGACCAUAGCUGCA</rnaSeq>   <rnaBnd>-------++-+-++-----</rnaBnd>   <ratio>0</ratio>  </BindPartner>  <BindPartner pdbid="2IZN" ID="R" residue_index="0" pattern_count="0" isCommon="false">   <rnaSeq>ACAUCGCGAUUACGGAUGU</rnaSeq>   <rnaBnd>----++-+++++-------</rnaBnd>   <ratio>0</ratio>  </BindPartner>  <BindPartner pdbid="3AVY" ID="T" residue_index="0" pattern_count="0" isCommon="false">   <rnaSeq>AACGAUUUUAUGGACCCA</rnaSeq>   <rnaBnd>-++-+++-----+-+---</rnaBnd>   <ratio>0</ratio>  </BindPartner>  <BindPartner pdbid="3KS8" ID="F" residue_index="0" pattern_count="0" isCommon="false">   <rnaSeq>UCCUCCCUCCCUCCUUCU</rnaSeq>   <rnaBnd>+-+---+--------+++</rnaBnd>   <ratio>0</ratio>  </BindPartner>  <BindPartner pdbid="3KS8" ID="E" residue_index="0" pattern_count="0" isCommon="false">   <rnaSeq>AGAAGGAGGGAGGGAGGA</rnaSeq>   <rnaBnd>+-++--+--------+++</rnaBnd>   <ratio>0</ratio>  </BindPartner>  <BindPartner pdbid="4IG8" ID="B" residue_index="0" pattern_count="0" isCommon="false">   <rnaSeq>GGCUUUUGACCUUUAUGC</rnaSeq>   <rnaBnd>-----++++------++-</rnaBnd>   <ratio>0</ratio>  </BindPartner>  <BindPartner pdbid="4IG8" ID="C" residue_index="0" pattern_count="0" isCommon="false">   <rnaSeq>GCAUAAAGGUCAAAAGCC</rnaSeq>   <rnaBnd>+-++++------+++++-</rnaBnd>   <ratio>0</ratio>  </BindPartner>  <BindPartner pdbid="2B3J" ID="E" residue_index="0" pattern_count="0" isCommon="false">   <rnaSeq>UUUGACUACGGAUCAA</rnaSeq>   <rnaBnd>-----++-++++++--</rnaBnd>   <ratio>0</ratio>  </BindPartner>  <BindPartner pdbid="2F8K" ID="B" residue_index="0" pattern_count="0" isCommon="false">   <rnaSeq>UAAUCUUUGACAGAUU</rnaSeq>   <rnaBnd>---++++++-------</rnaBnd>   <ratio>0</ratio>  </BindPartner>  <BindPartner pdbid="3ZC0" ID="N" residue_index="0" pattern_count="0" isCommon="false">   <rnaSeq>UUCGACGCGUCGAAUU</rnaSeq>   <rnaBnd>-----+++++++++--</rnaBnd>   <ratio>0</ratio>  </BindPartner>  <BindPartner pdbid="1SDS" ID="D" residue_index="0" pattern_count="0" isCommon="false">   <rnaSeq>CCUGAUUGGUGAGGG</rnaSeq>   <rnaBnd>-------++++-+++</rnaBnd>   <ratio>0</ratio>  </BindPartner>  <BindPartner pdbid="2BX2" ID="R" residue_index="0" pattern_count="0" isCommon="false">   <rnaSeq>UUUACAGUAUUUGUU</rnaSeq>   <rnaBnd>+++------------</rnaBnd>   <ratio>0</ratio>  </BindPartner>  <BindPartner pdbid="2I91" ID="D" residue_index="0" pattern_count="0" isCommon="false">   <rnaSeq>CGGUAGGCUUUUCAA</rnaSeq>   <rnaBnd>----+++-+++++++</rnaBnd>   <ratio>0</ratio>  </BindPartner>  <BindPartner pdbid="4FTB" ID="R" residue_index="0" pattern_count="0" isCommon="false">   <rnaSeq>UUUCUCUUUUAUCUU</rnaSeq>   <rnaBnd>--------+--++--</rnaBnd>   <ratio>0</ratio>  </BindPartner>  <BindPartner pdbid="3HAX" ID="F" residue_index="0" pattern_count="0" isCommon="false">   <rnaSeq>AUAAUUUGACUCAA</rnaSeq>   <rnaBnd>---+++-++-----</rnaBnd>   <ratio>0</ratio>  </BindPartner>  <BindPartner pdbid="6MSF" ID="R" residue_index="0" pattern_count="0" isCommon="false">   <rnaSeq>CCACAGUCACUGGG</rnaSeq>   <rnaBnd>--+-+++++-----</rnaBnd>   <ratio>0</ratio>  </BindPartner>  <BindPartner pdbid="3AVX" ID="T" residue_index="0" pattern_count="0" isCommon="false">   <rnaSeq>AACGAUGGACCCA</rnaSeq>   <rnaBnd>-++++++---+-+</rnaBnd>   <ratio>0</ratio>  </BindPartner>  <BindPartner pdbid="3AVY" ID="G" residue_index="0" pattern_count="0" isCommon="false">   <rnaSeq>GGGUCCAUAAAAU</rnaSeq>   <rnaBnd>------++--+++</rnaBnd>   <ratio>0</ratio>  </BindPartner>  <BindPartner pdbid="3NNC" ID="B" residue_index="0" pattern_count="0" isCommon="false">   <rnaSeq>UGUGUGUUGUGUG</rnaSeq>   <rnaBnd>-------++++--</rnaBnd>   <ratio>0</ratio>  </BindPartner>  <BindPartner pdbid="3V6Y" ID="B" residue_index="0" pattern_count="0" isCommon="false">   <rnaSeq>UACUGUGCCAUAC</rnaSeq>   <rnaBnd>--++++++-++++</rnaBnd>   <ratio>0</ratio>  </BindPartner>  <BindPartner pdbid="3V74" ID="B" residue_index="0" pattern_count="0" isCommon="false">   <rnaSeq>UCAUGUGCCAUAC</rnaSeq>   <rnaBnd>-+++++++++++-</rnaBnd>   <ratio>0</ratio>  </BindPartner>  <BindPartner pdbid="4K4S" ID="C" residue_index="0" pattern_count="0" isCommon="false">   <rnaSeq>UGUUCGCGAGAGA</rnaSeq>   <rnaBnd>------++-++++</rnaBnd>   <ratio>0</ratio>  </BindPartner>  <BindPartner pdbid="1YYW" ID="E" residue_index="0" pattern_count="0" isCommon="false">   <rnaSeq>AAAUAUAUAUUU</rnaSeq>   <rnaBnd>----+++++++-</rnaBnd>   <ratio>0</ratio>  </BindPartner>  <BindPartner pdbid="2GJW" ID="F" residue_index="0" pattern_count="0" isCommon="false">   <rnaSeq>UGCAGCGGUCAA</rnaSeq>   <rnaBnd>-------++-+-</rnaBnd>   <ratio>0</ratio>  </BindPartner>  <BindPartner pdbid="2PY9" ID="E" residue_index="0" pattern_count="0" isCommon="false">   <rnaSeq>AACCCUAACCCU</rnaSeq>   <rnaBnd>--+++++-++++</rnaBnd>   <ratio>0</ratio>  </BindPartner>  <BindPartner pdbid="2XNR" ID="C" residue_index="0" pattern_count="0" isCommon="false">   <rnaSeq>UUCUUAUUCUUA</rnaSeq>   <rnaBnd>-+++--------</rnaBnd>   <ratio>0</ratio>  </BindPartner>  <BindPartner pdbid="3QJJ" ID="R" residue_index="0" pattern_count="0" isCommon="false">   <rnaSeq>GUUGAAAUCAGA</rnaSeq>   <rnaBnd>+++++++++++-</rnaBnd>   <ratio>0</ratio>  </BindPartner>  <BindPartner pdbid="3QJL" ID="X" residue_index="0" pattern_count="0" isCommon="false">   <rnaSeq>GUUACAAUAAGA</rnaSeq>   <rnaBnd>+++++++++++-</rnaBnd>   <ratio>0</ratio>  </BindPartner>  <BindPartner pdbid="4K4T" ID="C" residue_index="0" pattern_count="0" isCommon="false">   <rnaSeq>UGUUCCGAGAGA</rnaSeq>   <rnaBnd>-----+++-+++</rnaBnd>   <ratio>0</ratio>  </BindPartner>  <BindPartner pdbid="1BMV" ID="M" residue_index="0" pattern_count="0" isCommon="false">   <rnaSeq>GGUCAAAAUGC</rnaSeq>   <rnaBnd>+--++------</rnaBnd>   <ratio>0</ratio>  </BindPartner>  <BindPartner pdbid="1YZ9" ID="C" residue_index="0" pattern_count="0" isCommon="false">   <rnaSeq>CGAACUUCGCG</rnaSeq>   <rnaBnd>-+++++++++-</rnaBnd>   <ratio>0</ratio>  </BindPartner>  <BindPartner pdbid="3BSX" ID="C" residue_index="0" pattern_count="0" isCommon="false">   <rnaSeq>UUGUAAUAUUA</rnaSeq>   <rnaBnd>-+++++-+++-</rnaBnd>   <ratio>0</ratio>  </BindPartner>  <BindPartner pdbid="4ED5" ID="D" residue_index="0" pattern_count="0" isCommon="false">   <rnaSeq>AUUUUUAUUUU</rnaSeq>   <rnaBnd>-+++++++++-</rnaBnd>   <ratio>0</ratio>  </BindPartner> </partner></BindPartners>
